# Supplementary material for: Five new species of the genus Euplocania Enderlein (Psocodea, ‘Psocoptera’, Psocomorpha, Ptiloneuridae) from Colombia
Source: Zookeys. 2017 Oct 23;(711):81–101. doi: 10.3897/zookeys.711.20683 (PMC5674187; doi:10.3897/zookeys.711.20683)
Supplement: XML Treatment for Euplocania caquetaensis [file zookeys.711.20683-treatment1.xml]

<!DOCTYPE tp:taxon-treatment
  PUBLIC "-//TaxonX//DTD Taxonomic Treatment Publishing DTD v0 20100105//EN" "tax-treatment-NSO.dtd">
<tp:taxon-treatment xmlns:tp="http://www.plazi.org/taxpub"><tp:treatment-meta><kwd-group><label>Taxon classification</label><kwd><named-content xmlns:xlink="http://www.w3.org/1999/xlink" content-type="kingdom">Animalia</named-content></kwd><kwd><named-content xmlns:xlink="http://www.w3.org/1999/xlink" content-type="order">Psocodea</named-content></kwd><kwd><named-content xmlns:xlink="http://www.w3.org/1999/xlink" content-type="family">Ptiloneuridae</named-content></kwd></kwd-group><mixed-citation publication-type="journal"><person-group><name><surname>González-Obando</surname><given-names>Ranulfo</given-names></name><name><surname>Aldrete</surname><given-names>Alfonso N. García</given-names></name><name><surname>Carrejo</surname><given-names>Nancy S.</given-names></name></person-group><article-title>Five new species of the genus <italic><tp:taxon-name><tp:taxon-name-part taxon-name-part-type="genus" reg="Euplocania">Euplocania</tp:taxon-name-part></tp:taxon-name></italic> Enderlein (<tp:taxon-name><tp:taxon-name-part taxon-name-part-type="order">Psocodea</tp:taxon-name-part></tp:taxon-name>, ‘<tp:taxon-name><tp:taxon-name-part taxon-name-part-type="order">Psocoptera</tp:taxon-name-part></tp:taxon-name>’, <tp:taxon-name><tp:taxon-name-part taxon-name-part-type="suborder">Psocomorpha</tp:taxon-name-part></tp:taxon-name>, <tp:taxon-name><tp:taxon-name-part taxon-name-part-type="family">Ptiloneuridae</tp:taxon-name-part></tp:taxon-name>) from Colombia</article-title><source>Zookeys</source><day>23</day><month>10</month><year>2017</year><volume>2017</volume><issue>711</issue><fpage>81</fpage><lpage>101</lpage><pub-id pub-id-type="doi">10.3897/zookeys.711.20683</pub-id></mixed-citation></tp:treatment-meta><tp:nomenclature><tp:taxon-name>
              <tp:taxon-name-part taxon-name-part-type="genus" reg="Euplocania">Euplocania</tp:taxon-name-part>
              <tp:taxon-name-part taxon-name-part-type="species" reg="caquetaensis">caquetaensis</tp:taxon-name-part>
              <object-id xmlns:xlink="http://www.w3.org/1999/xlink" content-type="zoobank" xlink:type="simple">http://zoobank.org/97DD41A4-943B-4A49-99C0-4F2201051E55</object-id>
            </tp:taxon-name><tp:taxon-status xmlns:xlink="http://www.w3.org/1999/xlink" xlink:type="simple">sp. n.</tp:taxon-status><xref ref-type="fig" rid="F1">Figs 1–6</xref><xref ref-type="fig" rid="F2">, 7–12</xref></tp:nomenclature><tp:treatment-sec sec-type="type locality" id="SECID0E51AE"><title>Type locality.</title><p>COLOMBIA. Caquetá. San Vicente del Caguán, Laureles, Resguardo Indígena Altamira, 917 m., <named-content xmlns:xlink="http://www.w3.org/1999/xlink" content-type="dwc:verbatimCoordinates" xlink:type="simple"><named-content content-type="geo-json" specific-use="{&#34;type&#34;:&#34;Point&#34;,&#34;coordinates&#34;:[-74.917239,2.463928]}" id="NCID0EH2AE" xlink:type="simple">2°27'50.14"N; 74°55'02.06"W</named-content></named-content>. Paratype female. Caquetá. Belén de Los Andaquíes, Resguardo Indígena La Esperanza, 844 m., <named-content xmlns:xlink="http://www.w3.org/1999/xlink" content-type="dwc:verbatimCoordinates" xlink:type="simple"><named-content content-type="geo-json" specific-use="{&#34;type&#34;:&#34;Point&#34;,&#34;coordinates&#34;:[-75.936794,1.605328]}" id="NCID0EP2AE" xlink:type="simple">1°36'19.18"N: 75°56'12.46"W</named-content></named-content>.</p></tp:treatment-sec><tp:treatment-sec sec-type="type material" id="SECID0EU2AE"><title>Type material.</title><p>Holotype male. 27.IV.2017. Led light trap. J. Panche. <named-content xmlns:xlink="http://www.w3.org/1999/xlink" content-type="dwc:institutional_code" xlink:type="simple">MUSENUV</named-content>, slide code No. 28777. Paratype female, 1.III.2017. Led light trap. J. Panche. <named-content xmlns:xlink="http://www.w3.org/1999/xlink" content-type="dwc:institutional_code" xlink:type="simple">MUSENUV</named-content>, slide code 28778).</p></tp:treatment-sec><tp:treatment-sec sec-type="etymology" id="SECID0EZ2AE"><title>Etymology.</title><p>The specific epithet refers to the Colombian department of Caquetá, where the types were collected.</p></tp:treatment-sec><tp:treatment-sec sec-type="diagnosis" id="SECID0E52AE"><title>Diagnosis.</title><p>Belonging in species group B, in the classification of <xref ref-type="bibr" rid="B3">García Aldrete et al. (2013)</xref>. It is close to <italic><tp:taxon-name><tp:taxon-name-part taxon-name-part-type="genus" reg="Euplocania">E.</tp:taxon-name-part> <tp:taxon-name-part taxon-name-part-type="species" reg="daguaensis">daguaensis</tp:taxon-name-part></tp:taxon-name></italic> González, García Aldrete &amp; Carrejo and to <!--PageBreak--><italic><tp:taxon-name><tp:taxon-name-part taxon-name-part-type="genus" reg="Euplocania">E.</tp:taxon-name-part> <tp:taxon-name-part taxon-name-part-type="species" reg="gaitanae">gaitanae</tp:taxon-name-part></tp:taxon-name></italic> sp. n., described below; differing from them by having the lateral processes of the central sclerite of the hypandrium with abundant distal teeth and not bent distally inwards. Median projections separated from the basal part as in <italic><tp:taxon-name><tp:taxon-name-part taxon-name-part-type="genus" reg="Euplocania">E.</tp:taxon-name-part> <tp:taxon-name-part taxon-name-part-type="species" reg="daguaensis">daguaensis</tp:taxon-name-part></tp:taxon-name></italic> (Fig. <xref ref-type="fig" rid="F1">4</xref>). Forewing with a pigmented marginal band, from cell R<sub>3</sub> to wing base. Female IX sternum trapeziform, slightly convex anteriorly (Fig. <xref ref-type="fig" rid="F2">11</xref>).</p></tp:treatment-sec><tp:treatment-sec sec-type="description" id="SECID0EU4AE"><title>Description.</title><p>
              <bold><italic>Male.</italic> Color</bold> (in 80% ethanol). Head pattern (Fig. <xref ref-type="fig" rid="F1">3</xref>). Compound eyes black, ocelli hyaline, with ochre centripetal crescents. Frons, postclypeus, anteclypeus, and labrum dark brown centrally, with sides pale brown. Genae brown. Antennae creamy. Mx 1-3 creamy; <abbrev xmlns:xlink="http://www.w3.org/1999/xlink" xlink:title="length of fourth segment of right maxillary palpus" id="ABBRID0ED5AE" xlink:type="simple">Mx4</abbrev> creamy, brown distally. Tergal lobes of meso- and metathorax dark brown. Thoracic pleura creamy, with small brown ochre spots. Coxae of all legs brown; femora of all legs pale brown; trochanters, tibiae and tarsi of all legs brown. Forewings almost hyaline, with a pale brown-yellowish band along margin, from R<sub>2+3</sub> to near the wing base; veins brown, with a dark brown spot at wing margin. Pterostigma peripherally dark brown, pale brown in the middle (Fig. <xref ref-type="fig" rid="F1">1</xref>). Hindwings hyaline, veins brown, with a dark brown spot at end of R<sub>4+5</sub> and M<sub>1</sub> (Fig. <xref ref-type="fig" rid="F1">2</xref>). Abdomen creamy, with brown ochre spots. Central sclerite of hypandrium pale brown, basal and distal part of lateral processes dark brown. Epiproct and paraprocts creamy.</p><fig id="F1" position="float" orientation="portrait"><label>Figures 1–6.</label><caption><p>
                  <italic><tp:taxon-name><tp:taxon-name-part taxon-name-part-type="genus" reg="Euplocania">Euplocania</tp:taxon-name-part> <tp:taxon-name-part taxon-name-part-type="species" reg="caquetaensis">caquetaensis</tp:taxon-name-part></tp:taxon-name></italic> sp. n. Male. <bold>1</bold> Forewing <bold>2</bold> Hindwing <bold>3</bold> Front view of head <bold>4</bold> Hypandrium <bold>5</bold> Phallosome <bold>6</bold> Epiproct and right paraproct. Scales in millimeters.</p></caption><graphic xmlns:xlink="http://www.w3.org/1999/xlink" xlink:href="zookeys-711-081-g001.jpg" position="float" orientation="portrait" xlink:type="simple" id="oo_163917.jpg"/></fig><p>
              <bold>Morphology.</bold> As in diagnosis, plus the following: Head (Fig. <xref ref-type="fig" rid="F1">3</xref>): H/<abbrev xmlns:xlink="http://www.w3.org/1999/xlink" xlink:title="maximum width of head capsule in frontal view" id="ABBRID0ECAAG" xlink:type="simple">MxW</abbrev>: 1.36; compound eyes large, H/d: 2.54; <abbrev xmlns:xlink="http://www.w3.org/1999/xlink" xlink:title="minimum distance between compound eyes" id="ABBRID0EGAAG" xlink:type="simple">IO</abbrev>/<abbrev xmlns:xlink="http://www.w3.org/1999/xlink" xlink:title="maximum width of head capsule in frontal view" id="ABBRID0EKAAG" xlink:type="simple">MxW</abbrev>: 0.69. Outer cusp of lacinial tip broad, with seven denticles. <abbrev xmlns:xlink="http://www.w3.org/1999/xlink" xlink:title="length of fourth segment of right maxillary palpus" id="ABBRID0EOAAG" xlink:type="simple">Mx4</abbrev>/Mx2: 1.21. Forewings (Fig. <xref ref-type="fig" rid="F1">1</xref>): L/W: 2.73. Pterostigma: <abbrev xmlns:xlink="http://www.w3.org/1999/xlink" xlink:title="pterostigma length" id="ABBRID0EWAAG" xlink:type="simple">lp</abbrev>/<abbrev xmlns:xlink="http://www.w3.org/1999/xlink" xlink:title="pterostigma width" id="ABBRID0E1AAG" xlink:type="simple">wp</abbrev>: 5.76, areola postica tall, with rounded apex: al/ah: 1.52. Hindwings (Fig. <xref ref-type="fig" rid="F1">2</xref>): l/w: 3.07. Central sclerite of hypandrium rounded anteriorly, triconcave posteriorly, side sclerites broadly triangular (Fig. <xref ref-type="fig" rid="F1">4</xref>). Phallosome (Fig. <xref ref-type="fig" rid="F1">5</xref>) anteriorly U shaped, with broad distally side struts; external parameres membranous, distally rounded, bearing pores; two pairs of endophallic sclerites, and one transverse mesal sclerite as illustrated. Paraprocts (Fig. <xref ref-type="fig" rid="F1">6</xref>) almost elliptic, with a dense setal field; sensory fields with 33 trichobothria on basal rosettes. Epiproct (Fig. <xref ref-type="fig" rid="F1">6</xref>) broad, convex anteriorly, with rounded apex and four apical macrosetae; setal field broad, with abundant small setae and two macrosetae, one on each side, as illustrated.</p><p>
              <bold>Measurements.</bold> <abbrev xmlns:xlink="http://www.w3.org/1999/xlink" xlink:title="length of forewings" id="ABBRID0EWBAG" xlink:type="simple">FW</abbrev>: 5400, <abbrev xmlns:xlink="http://www.w3.org/1999/xlink" xlink:title="length of hind wings" id="ABBRID0E1BAG" xlink:type="simple">HW</abbrev>: 3650, f1: 1440, f2: 1520, f3: 1390, <abbrev xmlns:xlink="http://www.w3.org/1999/xlink" xlink:title="length of fourth segment of right maxillary palpus" id="ABBRID0E5BAG" xlink:type="simple">Mx4</abbrev>: 350, <abbrev xmlns:xlink="http://www.w3.org/1999/xlink" xlink:title="minimum distance between compound eyes" id="ABBRID0ECCAG" xlink:type="simple">IO</abbrev>: 570, D: 500, d: 390, <abbrev xmlns:xlink="http://www.w3.org/1999/xlink" xlink:title="minimum distance between compound eyes" id="ABBRID0EGCAG" xlink:type="simple">IO</abbrev>/d: 1.46, <abbrev xmlns:xlink="http://www.w3.org/1999/xlink" xlink:title="head length (in dorsal view)" id="ABBRID0EKCAG" xlink:type="simple">PO</abbrev>: 0.78.</p><p>
              <bold><italic>Female.</italic> Color</bold>. As in the male. Subgenital plate hyaline in the middle, with sides dark brown, as illustrated (Fig. <xref ref-type="fig" rid="F2">10</xref>).</p><p>
              <bold>Morphology</bold>. As in diagnosis, plus the following: Head (Fig. <xref ref-type="fig" rid="F2">9</xref>): H/<abbrev xmlns:xlink="http://www.w3.org/1999/xlink" xlink:title="maximum width of head capsule in frontal view" id="ABBRID0EBDAG" xlink:type="simple">MxW</abbrev>: 1.42; H/d: 3.30; <abbrev xmlns:xlink="http://www.w3.org/1999/xlink" xlink:title="minimum distance between compound eyes" id="ABBRID0EFDAG" xlink:type="simple">IO</abbrev>/<abbrev xmlns:xlink="http://www.w3.org/1999/xlink" xlink:title="maximum width of head capsule in frontal view" id="ABBRID0EJDAG" xlink:type="simple">MxW</abbrev>: 0.70. Outer cusp of lacinial tip broad, with eight denticles. <abbrev xmlns:xlink="http://www.w3.org/1999/xlink" xlink:title="length of fourth segment of right maxillary palpus" id="ABBRID0ENDAG" xlink:type="simple">Mx4</abbrev>/Mx2: 1.25. Wings (Figs <xref ref-type="fig" rid="F2">7</xref> and <xref ref-type="fig" rid="F2">8</xref>) as in the male, L/W: 2.65. Pterostigma: <abbrev xmlns:xlink="http://www.w3.org/1999/xlink" xlink:title="pterostigma length" id="ABBRID0EZDAG" xlink:type="simple">lp</abbrev>/<abbrev xmlns:xlink="http://www.w3.org/1999/xlink" xlink:title="pterostigma width" id="ABBRID0E4DAG" xlink:type="simple">wp</abbrev>: 5.33, areola postica: al/ah: 1.36. Hindwings (Fig. <xref ref-type="fig" rid="F2">8</xref>): l/w: 2.88. Subgenital plate (Fig. <xref ref-type="fig" rid="F2">10</xref>) broad, posteriorly rounded, setose. Gonapophyses (Fig. <xref ref-type="fig" rid="F2">11</xref>): v1 elongate, broad and pilose, acuminate; v2+3 pilose, with a row of 4 setae on v2; distal process sinuous, acuminate, with microsetae on surface. Paraprocts (Fig. <xref ref-type="fig" rid="F2">12</xref>) triangular, distal setal field with abundant setae as illustrated, sensory field with 23 trichobothria on basal rosettes. Epiproct (Fig. <xref ref-type="fig" rid="F2">12</xref>) triangular, mesal field with three macrosetae and abundant setae distally as illustrated.</p><fig id="F2" position="float" orientation="portrait"><label>Figures 7–12.</label><caption><p>
                  <italic><tp:taxon-name><tp:taxon-name-part taxon-name-part-type="genus" reg="Euplocania">Euplocania</tp:taxon-name-part> <tp:taxon-name-part taxon-name-part-type="species" reg="caquetaensis">caquetaensis</tp:taxon-name-part></tp:taxon-name></italic> sp. n. Female. <bold>7</bold> Forewing <bold>8</bold> Hindwing <bold>9</bold> Front view of head <bold>10</bold> Subgenital plate <bold>11</bold> Ninth sternum and left gonapophyses (ventral view) <bold>12</bold> Epiproct and right paraproct. Scales in millimeters.</p></caption><graphic xmlns:xlink="http://www.w3.org/1999/xlink" xlink:href="zookeys-711-081-g002.jpg" position="float" orientation="portrait" xlink:type="simple" id="oo_163918.jpg"/></fig><!--PageBreak--><p>
              <bold>Measurements.</bold> <abbrev xmlns:xlink="http://www.w3.org/1999/xlink" xlink:title="length of forewings" id="ABBRID0E5FAG" xlink:type="simple">FW</abbrev>: 6125, <abbrev xmlns:xlink="http://www.w3.org/1999/xlink" xlink:title="length of hind wings" id="ABBRID0ECGAG" xlink:type="simple">HW</abbrev>: 4075, F: 1525, T: 2725, t1: 1100, t2: 105, t3: 175, ctt1: 36, f1: 1310, f2: 1440, f3: 1290, <abbrev xmlns:xlink="http://www.w3.org/1999/xlink" xlink:title="length of fourth segment of right maxillary palpus" id="ABBRID0EGGAG" xlink:type="simple">Mx4</abbrev>: 405, <abbrev xmlns:xlink="http://www.w3.org/1999/xlink" xlink:title="minimum distance between compound eyes" id="ABBRID0EKGAG" xlink:type="simple">IO</abbrev>: 655, D: 500, d: 400, <abbrev xmlns:xlink="http://www.w3.org/1999/xlink" xlink:title="minimum distance between compound eyes" id="ABBRID0EOGAG" xlink:type="simple">IO</abbrev>/d: 1.31, <abbrev xmlns:xlink="http://www.w3.org/1999/xlink" xlink:title="head length (in dorsal view)" id="ABBRID0ESGAG" xlink:type="simple">PO</abbrev>: 0.8.</p><!--PageBreak--></tp:treatment-sec><ref-list><ref id="B3"><mixed-citation xmlns:xlink="http://www.w3.org/1999/xlink" xlink:type="simple">
          <person-group><name name-style="western"><surname>García Aldrete</surname><given-names>AN</given-names></name><name name-style="western"><surname>González</surname><given-names>R</given-names></name><name name-style="western"><surname>Carrejo</surname><given-names>N</given-names></name></person-group> (<year>2013</year>) <article-title>A new species of <italic><tp:taxon-name><tp:taxon-name-part taxon-name-part-type="genus">Euplocania</tp:taxon-name-part></tp:taxon-name></italic> Enderlein (<tp:taxon-name><tp:taxon-name-part taxon-name-part-type="order">Psocodea</tp:taxon-name-part></tp:taxon-name>:’<tp:taxon-name><tp:taxon-name-part taxon-name-part-type="order">Psocoptera</tp:taxon-name-part></tp:taxon-name>’: <tp:taxon-name><tp:taxon-name-part taxon-name-part-type="family">Ptiloneuridae</tp:taxon-name-part></tp:taxon-name>), from Magdalena, Colombia, with a proposed classification of the genus.</article-title> <source>Dugesiana</source> <volume>20</volume>(<issue>2</issue>): <fpage>149</fpage>–<lpage>156</lpage>.</mixed-citation></ref></ref-list></tp:taxon-treatment>
