# Supplementary material for: Five new species of the genus Euplocania Enderlein (Psocodea, ‘Psocoptera’, Psocomorpha, Ptiloneuridae) from Colombia
Source: Zookeys. 2017 Oct 23;(711):81–101. doi: 10.3897/zookeys.711.20683 (PMC5674187; doi:10.3897/zookeys.711.20683)
Supplement: XML Treatment for Euplocania gaitanae [file zookeys.711.20683-treatment2.xml]

<!DOCTYPE tp:taxon-treatment
  PUBLIC "-//TaxonX//DTD Taxonomic Treatment Publishing DTD v0 20100105//EN" "tax-treatment-NSO.dtd">
<tp:taxon-treatment xmlns:tp="http://www.plazi.org/taxpub"><tp:treatment-meta><kwd-group><label>Taxon classification</label><kwd><named-content xmlns:xlink="http://www.w3.org/1999/xlink" content-type="kingdom">Animalia</named-content></kwd><kwd><named-content xmlns:xlink="http://www.w3.org/1999/xlink" content-type="order">Psocodea</named-content></kwd><kwd><named-content xmlns:xlink="http://www.w3.org/1999/xlink" content-type="family">Ptiloneuridae</named-content></kwd></kwd-group><mixed-citation publication-type="journal"><person-group><name><surname>González-Obando</surname><given-names>Ranulfo</given-names></name><name><surname>Aldrete</surname><given-names>Alfonso N. García</given-names></name><name><surname>Carrejo</surname><given-names>Nancy S.</given-names></name></person-group><article-title>Five new species of the genus <italic><tp:taxon-name><tp:taxon-name-part taxon-name-part-type="genus" reg="Euplocania">Euplocania</tp:taxon-name-part></tp:taxon-name></italic> Enderlein (<tp:taxon-name><tp:taxon-name-part taxon-name-part-type="order">Psocodea</tp:taxon-name-part></tp:taxon-name>, ‘<tp:taxon-name><tp:taxon-name-part taxon-name-part-type="order">Psocoptera</tp:taxon-name-part></tp:taxon-name>’, <tp:taxon-name><tp:taxon-name-part taxon-name-part-type="suborder">Psocomorpha</tp:taxon-name-part></tp:taxon-name>, <tp:taxon-name><tp:taxon-name-part taxon-name-part-type="family">Ptiloneuridae</tp:taxon-name-part></tp:taxon-name>) from Colombia</article-title><source>Zookeys</source><day>23</day><month>10</month><year>2017</year><volume>2017</volume><issue>711</issue><fpage>81</fpage><lpage>101</lpage><pub-id pub-id-type="doi">10.3897/zookeys.711.20683</pub-id></mixed-citation></tp:treatment-meta><tp:nomenclature><tp:taxon-name>
              <tp:taxon-name-part taxon-name-part-type="genus" reg="Euplocania">Euplocania</tp:taxon-name-part>
              <tp:taxon-name-part taxon-name-part-type="species" reg="gaitanae">gaitanae</tp:taxon-name-part>
              <object-id xmlns:xlink="http://www.w3.org/1999/xlink" content-type="zoobank" xlink:type="simple">http://zoobank.org/C434D2D3-9F04-408D-92DA-FEB3DE6E8C8E</object-id>
            </tp:taxon-name><tp:taxon-status xmlns:xlink="http://www.w3.org/1999/xlink" xlink:type="simple">sp. n.</tp:taxon-status><xref ref-type="fig" rid="F3">Figs 13–18</xref><xref ref-type="fig" rid="F4">, 19–24</xref><!--PageBreak--></tp:nomenclature><tp:treatment-sec sec-type="type locality" id="SECID0EIIAG"><title>Type locality.</title><p>COLOMBIA. Caquetá. Belén de Los Andaquíes, Resguardo Indígena La Esperanza, 844 m., <named-content xmlns:xlink="http://www.w3.org/1999/xlink" content-type="dwc:verbatimCoordinates" xlink:type="simple"><named-content content-type="geo-json" specific-use="{&#34;type&#34;:&#34;Point&#34;,&#34;coordinates&#34;:[-75.936794,1.605328]}" id="NCID0ERIAG" xlink:type="simple">1°36'19.18"N; 75°56'12.46"W</named-content></named-content>.</p></tp:treatment-sec><tp:treatment-sec sec-type="type material" id="SECID0EWIAG"><title>Type material.</title><p>Holotype male. 1.III.2017. Led light trap. J. Panche. <named-content xmlns:xlink="http://www.w3.org/1999/xlink" content-type="dwc:institutional_code" xlink:type="simple">MUSENUV</named-content> slide code No. 28779. Paratypes: 2 males, 1 female. <named-content xmlns:xlink="http://www.w3.org/1999/xlink" content-type="dwc:institutional_code" xlink:type="simple">MUSENUV</named-content> slide code 28780, same data as the holotype.</p></tp:treatment-sec><tp:treatment-sec sec-type="etymology" id="SECID0E2IAG"><title>Etymology.</title><p>This species is dedicated to the female cacique Gaitana (Guaitipán), indigenous heroine of the XVI century, who led a ferocious resistance against the Spanish invaders in the mountains of the Huila-Caquetá Departments, in the Colombian Andes.</p></tp:treatment-sec><tp:treatment-sec sec-type="diagnosis" id="SECID0EAJAG"><title>Diagnosis.</title><p>Belonging in species group B, in the classification of <xref ref-type="bibr" rid="B3">García Aldrete et al. (2013)</xref>. It is similar to <italic><tp:taxon-name><tp:taxon-name-part taxon-name-part-type="genus" reg="Euplocania">E.</tp:taxon-name-part> <tp:taxon-name-part taxon-name-part-type="species" reg="daguaensis">daguaensis</tp:taxon-name-part></tp:taxon-name></italic> González, García Aldrete &amp; Carrejo and to <italic><tp:taxon-name><tp:taxon-name-part taxon-name-part-type="genus" reg="Euplocania">E.</tp:taxon-name-part> <tp:taxon-name-part taxon-name-part-type="species" reg="caquetaensis">caquetaensis</tp:taxon-name-part></tp:taxon-name></italic> sp. n. It differs from them by the shape of the median and lateral processes of the central sclerite of the hypandrium and in details of phallosomes and forewings (see identification key above). Central sclerite of hypandrium wide, posteriorly with two short acuminate projections in the middle, and two lateral processes, bearing two short apical teeth, without teeth on the inner border, bent inwards (Fig. <xref ref-type="fig" rid="F3">16</xref>). Phallosome V shaped, with a large transverse mesal endophallic sclerite (Fig. <xref ref-type="fig" rid="F3">18</xref>). Forewings with a pigmented marginal band, from R<sub>2+3</sub> to wing base (Figs <xref ref-type="fig" rid="F3">13</xref> and <xref ref-type="fig" rid="F4">19</xref>). Female IX sternum semioval, anteriorly concave medially, sides with narrow pigmented area bent towards the mesal line (Fig. <xref ref-type="fig" rid="F4">24</xref>).</p></tp:treatment-sec><tp:treatment-sec sec-type="description" id="SECID0EWKAG"><title>Description.</title><p>
              <bold><italic>Male.</italic> Color.</bold> Head dark brown frontally, pale brown laterally (Fig. <xref ref-type="fig" rid="F3">15</xref>). Compound eyes black, ocelli hyaline, with ochre centripetal crescents. Vertex, clypeus and labrum dark brown. Genae pale brown, with small ochre band near the antennal fossae. Antennae pale brown to brown, with apex cream. Maxillary palps brown, <abbrev xmlns:xlink="http://www.w3.org/1999/xlink" xlink:title="length of fourth segment of right maxillary palpus" id="ABBRID0EFLAG" xlink:type="simple">Mx4</abbrev> distally dark brown. Tergal lobes of meso- and metathorax dark brown. Thoracic pleura creamy, with ochre and white spots. Legs brown, coxae dark brown. Forewings hyaline, with a pale brown marginal band, from R<sub>2+3</sub> to wing base; veins brown, with a dark brown spot at wing margin. Pterostigma dark brown (Fig. <xref ref-type="fig" rid="F3">13</xref>). Hindwings hyaline, veins brown, with a pale brown spot at wing margin (Fig. <xref ref-type="fig" rid="F3">14</xref>). Abdomen creamy, with ochre subcuticular bands. Central sclerite of hypandrium pale brown, with sides dark brown. Epiproct and paraprocts creamy.</p><fig id="F3" position="float" orientation="portrait"><label>Figures 13–18.</label><caption><p>
                  <italic><tp:taxon-name><tp:taxon-name-part taxon-name-part-type="genus" reg="Euplocania">Euplocania</tp:taxon-name-part> <tp:taxon-name-part taxon-name-part-type="species" reg="gaitanae">gaitanae</tp:taxon-name-part></tp:taxon-name></italic> sp. n. Male. <bold>13</bold> Forewing <bold>14</bold> Hindwing <bold>15</bold> Front view of head <bold>16</bold> Hypandrium <bold>17</bold> Epiproct and right paraproct <bold>18</bold> Phallosome. Scales in millimeters.</p></caption><graphic xmlns:xlink="http://www.w3.org/1999/xlink" xlink:href="zookeys-711-081-g003.jpg" position="float" orientation="portrait" xlink:type="simple" id="oo_163919.jpg"/></fig><p>
              <bold>Morphology.</bold> As in diagnosis, plus the following: Head (Fig. <xref ref-type="fig" rid="F3">15</xref>): H/<abbrev xmlns:xlink="http://www.w3.org/1999/xlink" xlink:title="maximum width of head capsule in frontal view" id="ABBRID0E6MAG" xlink:type="simple">MxW</abbrev>: 1.48; compound eyes large, H/d: 2.77; <abbrev xmlns:xlink="http://www.w3.org/1999/xlink" xlink:title="minimum distance between compound eyes" id="ABBRID0EDNAG" xlink:type="simple">IO</abbrev>/<abbrev xmlns:xlink="http://www.w3.org/1999/xlink" xlink:title="maximum width of head capsule in frontal view" id="ABBRID0EHNAG" xlink:type="simple">MxW</abbrev>: 0.64. Outer cusp of lacinial tip broad, with nine denticles. <abbrev xmlns:xlink="http://www.w3.org/1999/xlink" xlink:title="length of fourth segment of right maxillary palpus" id="ABBRID0ELNAG" xlink:type="simple">Mx4</abbrev>/Mx2: 1.11. Forewings (Fig. <xref ref-type="fig" rid="F3">13</xref>): L/W: 2.77. Pterostigma: <abbrev xmlns:xlink="http://www.w3.org/1999/xlink" xlink:title="pterostigma length" id="ABBRID0ETNAG" xlink:type="simple">lp</abbrev>/<abbrev xmlns:xlink="http://www.w3.org/1999/xlink" xlink:title="pterostigma width" id="ABBRID0EXNAG" xlink:type="simple">wp</abbrev>: 5.13, areola postica tall, with rounded apex: al/ah: 1.63. Hindwings (Fig. <xref ref-type="fig" rid="F3">14</xref>): l/w: 3.05. Central sclerite of hypandrium rounded anteriorly, triconcave posteriorly, side sclerites triangular (Fig. <xref ref-type="fig" rid="F3">16</xref>). Phallosome (Fig. <xref ref-type="fig" rid="F3">18</xref>) anteriorly Y shaped, with broad side struts; external parameres membranous, distally rounded, bearing pores; two pairs of endophallic sclerites, and one posterior, transverse mesal sclerite. Paraprocts (Fig. <xref ref-type="fig" rid="F3">17</xref>) <!--PageBreak-->almost elliptic, with a dense setal field distally; sensory fields with 29 trichobothria on basal rosettes. Epiproct (Fig. <xref ref-type="fig" rid="F3">17</xref>) broad, semioval, rounded posteriorly, setal field on sides and anteriorly; one large setae on each side and three macrosetae posteriorly.</p><!--PageBreak--><p>
              <bold>Measurements.</bold> <abbrev xmlns:xlink="http://www.w3.org/1999/xlink" xlink:title="length of forewings" id="ABBRID0EWOAG" xlink:type="simple">FW</abbrev>: 5750, <abbrev xmlns:xlink="http://www.w3.org/1999/xlink" xlink:title="length of hind wings" id="ABBRID0E1OAG" xlink:type="simple">HW</abbrev>: 3962, F: 1475, T: 2600, t1: 1057, t2: 100, t3: 150, ctt1: 36, f1: 1250, f2: 1390, f3: 1310, <abbrev xmlns:xlink="http://www.w3.org/1999/xlink" xlink:title="length of fourth segment of right maxillary palpus" id="ABBRID0E5OAG" xlink:type="simple">Mx4</abbrev>: 365, <abbrev xmlns:xlink="http://www.w3.org/1999/xlink" xlink:title="minimum distance between compound eyes" id="ABBRID0ECPAG" xlink:type="simple">IO</abbrev>: 560, D: 600, d: 470, <abbrev xmlns:xlink="http://www.w3.org/1999/xlink" xlink:title="minimum distance between compound eyes" id="ABBRID0EGPAG" xlink:type="simple">IO</abbrev>/d: 1.19, <abbrev xmlns:xlink="http://www.w3.org/1999/xlink" xlink:title="head length (in dorsal view)" id="ABBRID0EKPAG" xlink:type="simple">PO</abbrev>: 0.78.</p><!--PageBreak--><p>
              <bold><italic>Female.</italic> Color</bold>. Essentially as in the male. Subgenital plate hyaline in the middle, with sides dark brown, as illustrated (Fig. <xref ref-type="fig" rid="F4">22</xref>).</p><p>
              <bold>Morphology</bold>. As in diagnosis, plus the following: Head (Fig. <xref ref-type="fig" rid="F4">21</xref>): H/<abbrev xmlns:xlink="http://www.w3.org/1999/xlink" xlink:title="maximum width of head capsule in frontal view" id="ABBRID0ECQAG" xlink:type="simple">MxW</abbrev>: 1.41; H/d: 3.09; <abbrev xmlns:xlink="http://www.w3.org/1999/xlink" xlink:title="minimum distance between compound eyes" id="ABBRID0EGQAG" xlink:type="simple">IO</abbrev>/<abbrev xmlns:xlink="http://www.w3.org/1999/xlink" xlink:title="maximum width of head capsule in frontal view" id="ABBRID0EKQAG" xlink:type="simple">MxW</abbrev>: 0.68. Outer cusp of lacinial tip broad, with eight denticles. <abbrev xmlns:xlink="http://www.w3.org/1999/xlink" xlink:title="length of fourth segment of right maxillary palpus" id="ABBRID0EOQAG" xlink:type="simple">Mx4</abbrev>/Mx2: 1.25. Wings (Figs <xref ref-type="fig" rid="F4">19</xref> and <xref ref-type="fig" rid="F4">20</xref>) as in the male, L/W: 2.76. Pterostigma: <abbrev xmlns:xlink="http://www.w3.org/1999/xlink" xlink:title="pterostigma length" id="ABBRID0E1QAG" xlink:type="simple">lp</abbrev>/<abbrev xmlns:xlink="http://www.w3.org/1999/xlink" xlink:title="pterostigma width" id="ABBRID0E5QAG" xlink:type="simple">wp</abbrev>: 4.71, areola postica: al/ah: 1.82. Hindwings (Fig. <xref ref-type="fig" rid="F4">20</xref>): l/w: 3.06. Subgenital plate (Fig. <xref ref-type="fig" rid="F4">22</xref>) broad, posteriorly rounded, setose. Gonapophyses (Fig. <xref ref-type="fig" rid="F4">24</xref>): v1 elongate, slender, setose, acuminate; v2+3 with a row of 6 setae on v2; distal process sinuous, acuminate, with microsetae on surface. Paraprocts (Fig. <xref ref-type="fig" rid="F4">23</xref>) triangular, with distal setal field as illustrated, sensory field with 27 trichobothria on basal rosettes. Epiproct (Fig. <xref ref-type="fig" rid="F4">23</xref>) triangular, apically rounded, setae as illustrated.</p><fig id="F4" position="float" orientation="portrait"><label>Figures 19–24.</label><caption><p>
                  <italic><tp:taxon-name><tp:taxon-name-part taxon-name-part-type="genus" reg="Euplocania">Euplocania</tp:taxon-name-part> <tp:taxon-name-part taxon-name-part-type="species" reg="gaitanae">gaitanae</tp:taxon-name-part></tp:taxon-name></italic> sp. n. Female. <bold>19</bold> Forewing <bold>20</bold> Hindwing 21. Front view of head <bold>22</bold> Subgenital plate <bold>23</bold> Epiproct and right paraproct <bold>24</bold> Ninth sternum and left gonapophyses (ventral view). Scales in millimeters.</p></caption><graphic xmlns:xlink="http://www.w3.org/1999/xlink" xlink:href="zookeys-711-081-g004.jpg" position="float" orientation="portrait" xlink:type="simple" id="oo_163920.jpg"/></fig><p>
              <bold>Measurements.</bold> <abbrev xmlns:xlink="http://www.w3.org/1999/xlink" xlink:title="length of forewings" id="ABBRID0E3SAG" xlink:type="simple">FW</abbrev>: 6200, <abbrev xmlns:xlink="http://www.w3.org/1999/xlink" xlink:title="length of hind wings" id="ABBRID0EATAG" xlink:type="simple">HW</abbrev>: 4250, F: 1550, T: 2700, t1: 1050, t2: 100, t3: 152.5, ctt1: 28, f1: 1320, f2: 1470, f3: 1360, <abbrev xmlns:xlink="http://www.w3.org/1999/xlink" xlink:title="length of fourth segment of right maxillary palpus" id="ABBRID0EETAG" xlink:type="simple">Mx4</abbrev>: 390, <abbrev xmlns:xlink="http://www.w3.org/1999/xlink" xlink:title="minimum distance between compound eyes" id="ABBRID0EITAG" xlink:type="simple">IO</abbrev>: 640, D: 536, d: 430, <abbrev xmlns:xlink="http://www.w3.org/1999/xlink" xlink:title="minimum distance between compound eyes" id="ABBRID0EMTAG" xlink:type="simple">IO</abbrev>/d: 1.19, <abbrev xmlns:xlink="http://www.w3.org/1999/xlink" xlink:title="head length (in dorsal view)" id="ABBRID0EQTAG" xlink:type="simple">PO</abbrev>: 0.80.</p></tp:treatment-sec><ref-list><ref id="B3"><mixed-citation xmlns:xlink="http://www.w3.org/1999/xlink" xlink:type="simple">
          <person-group><name name-style="western"><surname>García Aldrete</surname><given-names>AN</given-names></name><name name-style="western"><surname>González</surname><given-names>R</given-names></name><name name-style="western"><surname>Carrejo</surname><given-names>N</given-names></name></person-group> (<year>2013</year>) <article-title>A new species of <italic><tp:taxon-name><tp:taxon-name-part taxon-name-part-type="genus">Euplocania</tp:taxon-name-part></tp:taxon-name></italic> Enderlein (<tp:taxon-name><tp:taxon-name-part taxon-name-part-type="order">Psocodea</tp:taxon-name-part></tp:taxon-name>:’<tp:taxon-name><tp:taxon-name-part taxon-name-part-type="order">Psocoptera</tp:taxon-name-part></tp:taxon-name>’: <tp:taxon-name><tp:taxon-name-part taxon-name-part-type="family">Ptiloneuridae</tp:taxon-name-part></tp:taxon-name>), from Magdalena, Colombia, with a proposed classification of the genus.</article-title> <source>Dugesiana</source> <volume>20</volume>(<issue>2</issue>): <fpage>149</fpage>–<lpage>156</lpage>.</mixed-citation></ref></ref-list></tp:taxon-treatment>
