# Supplementary material for: Five new species of the genus Euplocania Enderlein (Psocodea, ‘Psocoptera’, Psocomorpha, Ptiloneuridae) from Colombia
Source: Zookeys. 2017 Oct 23;(711):81–101. doi: 10.3897/zookeys.711.20683 (PMC5674187; doi:10.3897/zookeys.711.20683)
Supplement: XML Treatment for Euplocania laelsa [file zookeys.711.20683-treatment3.xml]

<!DOCTYPE tp:taxon-treatment
  PUBLIC "-//TaxonX//DTD Taxonomic Treatment Publishing DTD v0 20100105//EN" "tax-treatment-NSO.dtd">
<tp:taxon-treatment xmlns:tp="http://www.plazi.org/taxpub"><tp:treatment-meta><kwd-group><label>Taxon classification</label><kwd><named-content xmlns:xlink="http://www.w3.org/1999/xlink" content-type="kingdom">Animalia</named-content></kwd><kwd><named-content xmlns:xlink="http://www.w3.org/1999/xlink" content-type="order">Psocodea</named-content></kwd><kwd><named-content xmlns:xlink="http://www.w3.org/1999/xlink" content-type="family">Ptiloneuridae</named-content></kwd></kwd-group><mixed-citation publication-type="journal"><person-group><name><surname>González-Obando</surname><given-names>Ranulfo</given-names></name><name><surname>Aldrete</surname><given-names>Alfonso N. García</given-names></name><name><surname>Carrejo</surname><given-names>Nancy S.</given-names></name></person-group><article-title>Five new species of the genus <italic><tp:taxon-name><tp:taxon-name-part taxon-name-part-type="genus" reg="Euplocania">Euplocania</tp:taxon-name-part></tp:taxon-name></italic> Enderlein (<tp:taxon-name><tp:taxon-name-part taxon-name-part-type="order">Psocodea</tp:taxon-name-part></tp:taxon-name>, ‘<tp:taxon-name><tp:taxon-name-part taxon-name-part-type="order">Psocoptera</tp:taxon-name-part></tp:taxon-name>’, <tp:taxon-name><tp:taxon-name-part taxon-name-part-type="suborder">Psocomorpha</tp:taxon-name-part></tp:taxon-name>, <tp:taxon-name><tp:taxon-name-part taxon-name-part-type="family">Ptiloneuridae</tp:taxon-name-part></tp:taxon-name>) from Colombia</article-title><source>Zookeys</source><day>23</day><month>10</month><year>2017</year><volume>2017</volume><issue>711</issue><fpage>81</fpage><lpage>101</lpage><pub-id pub-id-type="doi">10.3897/zookeys.711.20683</pub-id></mixed-citation></tp:treatment-meta><tp:nomenclature><tp:taxon-name>
              <tp:taxon-name-part taxon-name-part-type="genus" reg="Euplocania">Euplocania</tp:taxon-name-part>
              <tp:taxon-name-part taxon-name-part-type="species" reg="laelsa">laelsa</tp:taxon-name-part>
              <object-id xmlns:xlink="http://www.w3.org/1999/xlink" content-type="zoobank" xlink:type="simple">http://zoobank.org/1BF3832A-065D-4D72-8DFF-47B5AEE67301</object-id>
            </tp:taxon-name><tp:taxon-status xmlns:xlink="http://www.w3.org/1999/xlink" xlink:type="simple">sp. n.</tp:taxon-status><xref ref-type="fig" rid="F5">Figs 25–30</xref><xref ref-type="fig" rid="F6">, 31–36</xref></tp:nomenclature><tp:treatment-sec sec-type="Type locality" id="SECID0EVVTL"><title>Type locality.</title><p>COLOMBIA. Valle del Cauca. Dagua, La Elsa, Finca La Elsa, 942 m., <named-content xmlns:xlink="http://www.w3.org/1999/xlink" content-type="dwc:verbatimCoordinates" xlink:type="simple"><named-content content-type="geo-json" specific-use="{&#34;type&#34;:&#34;Point&#34;,&#34;coordinates&#34;:[-76.762778,3.571917]}" id="NCID0ELVAG" xlink:type="simple">03°34'18.9"N; 76°45'46"W</named-content></named-content>. Paratypes: 2 females, 2 males. Same data as the holotype.</p></tp:treatment-sec><tp:treatment-sec sec-type="type material" id="SECID0EQVAG"><title>Type material.</title><p>Holotype male. 7.IV.2017. Shannon light trap. J. S. Ramírez and R. González. <named-content xmlns:xlink="http://www.w3.org/1999/xlink" content-type="dwc:institutional_code" xlink:type="simple">MUSENUV</named-content>, slide code No. 28781. Paratypes: 1 female, <named-content xmlns:xlink="http://www.w3.org/1999/xlink" content-type="dwc:institutional_code" xlink:type="simple">MUSENUV</named-content> slide code 28782, 2 males, 1 female, same locality, 21.IV.2017. Shannon light trap. A. F. Vinasco and R. González. <named-content xmlns:xlink="http://www.w3.org/1999/xlink" content-type="dwc:institutional_code" xlink:type="simple">MUSENUV</named-content>.</p></tp:treatment-sec><tp:treatment-sec sec-type="etymology" id="SECID0EVVAG"><title>Etymology.</title><p>The specific name, a noun in apposition, refers to the type locality, Finca La Elsa, where the types were found.</p></tp:treatment-sec><tp:treatment-sec sec-type="diagnosis" id="SECID0E1VAG"><title>Diagnosis.</title><p>Belonging to the new species group <italic><tp:taxon-name><tp:taxon-name-part taxon-name-part-type="genus" reg="Laelsa">Laelsa</tp:taxon-name-part></tp:taxon-name></italic>. Forewings with a broad, pigmented marginal band from R<sub>4+5</sub> to Cu2-1A. Pterostigma elongate, not angulated towards Rs (Fig. <xref ref-type="fig" rid="F5">25</xref>). Hypandrium of three sclerites, central one large, almost rectangular, with two stout lateral posterior processes, distally crossed, each bearing a mesal tooth on inner border, and a row of teeth distally along the outer border (Fig. <xref ref-type="fig" rid="F5">28</xref>). The sclerite above is reminiscent of the central sclerite of the hypandrium of <italic><tp:taxon-name><tp:taxon-name-part taxon-name-part-type="genus" reg="Euplocania">E.</tp:taxon-name-part> <tp:taxon-name-part taxon-name-part-type="species" reg="reyesi">reyesi</tp:taxon-name-part></tp:taxon-name></italic> García Aldrete, González &amp; Carrejo (Group <italic><tp:taxon-name><tp:taxon-name-part taxon-name-part-type="genus" reg="Zelayensis">Zelayensis</tp:taxon-name-part></tp:taxon-name></italic>), but in the latter the posterior processes are smooth, the forewings are hyaline, and the phallosome is distinct, lacking a transverse mesal sclerite (Fig. <xref ref-type="fig" rid="F5">29</xref>).</p><fig id="F5" position="float" orientation="portrait"><label>Figures 25–30.</label><caption><p>
                  <italic><tp:taxon-name><tp:taxon-name-part taxon-name-part-type="genus" reg="Euplocania">Euplocania</tp:taxon-name-part> <tp:taxon-name-part taxon-name-part-type="species" reg="laelsa">laelsa</tp:taxon-name-part></tp:taxon-name></italic> sp. n. Male. <bold>25</bold> Forewing <bold>26</bold> Hindwing <bold>27</bold> Front view of head <bold>28</bold> Hypandrium <bold>29</bold> Phallosome <bold>30</bold> Epiproct and right paraproct. Scales in millimeters.</p></caption><graphic xmlns:xlink="http://www.w3.org/1999/xlink" xlink:href="zookeys-711-081-g005.jpg" position="float" orientation="portrait" xlink:type="simple" id="oo_163921.jpg"/></fig></tp:treatment-sec><tp:treatment-sec sec-type="description" id="SECID0ELYAG"><title>Description.</title><p>
              <bold><italic>Male.</italic> Color</bold> (in 80% ethanol). Body pale brown, with creamy areas and brown ochre spots, as indicated below. Head frontally creamy, with ochre areas as illustrated (Fig. <xref ref-type="fig" rid="F5">27</xref>), genae ochre. Compound eyes black, ocelli hyaline, with ochre centripetal crescents. Antennae pale brown, flagellomeres 1-4 cream, flagellomeres 5-11 pale brown proximally and cream distally. Maxillary palps brown, <abbrev xmlns:xlink="http://www.w3.org/1999/xlink" xlink:title="length of fourth segment of right maxillary palpus" id="ABBRID0E1YAG" xlink:type="simple">Mx4</abbrev> with distal third dark brown. Tergal lobes of meso- and metathorax dark brown. Thorax: mesepimeron dark brown, pro- and metapleura cream, with ochre spots. Legs: fore- and middle brown; hind coxae, trochanter and femur cream, hind tibia and tarsi pale brown. Forewings with pigmented marginal band, from R<sub>2+3</sub> to near the wing base, veins brown, with a dark brown spot at wing margin. Pterostigma peripherally pale, brown-yellowish in the middle (Fig. <xref ref-type="fig" rid="F5">25</xref>). Hindwings hyaline, veins brown, with a pig<!--PageBreak-->mented marginal band on apex and near the wing base (Fig. <xref ref-type="fig" rid="F5">26</xref>). Abdomen cream, with broad subcuticular ochre spots. Clunium and hypandrium pale brown, lateral processes of the central sclerite of hypandrium dark brown apically. Epiproct and paraprocts cream, with ochre spots; phallosome pale brown.</p><!--PageBreak--><p>
              <bold>Morphology.</bold> As in diagnosis, plus the following: Head (Fig. <xref ref-type="fig" rid="F5">27</xref>): Vertex with abundant setae. H/<abbrev xmlns:xlink="http://www.w3.org/1999/xlink" xlink:title="maximum width of head capsule in frontal view" id="ABBRID0ETZAG" xlink:type="simple">MxW</abbrev>: 1.56; compound eyes large, H/d: 3.12; <abbrev xmlns:xlink="http://www.w3.org/1999/xlink" xlink:title="minimum distance between compound eyes" id="ABBRID0EXZAG" xlink:type="simple">IO</abbrev>/<abbrev xmlns:xlink="http://www.w3.org/1999/xlink" xlink:title="maximum width of head capsule in frontal view" id="ABBRID0E2ZAG" xlink:type="simple">MxW</abbrev>: 0.57. Outer cusp of lacinial tip broad, with six denticles. <abbrev xmlns:xlink="http://www.w3.org/1999/xlink" xlink:title="length of fourth segment of right maxillary palpus" id="ABBRID0E6ZAG" xlink:type="simple">Mx4</abbrev>/Mx2: 1.17. Forewings (Fig. <xref ref-type="fig" rid="F5">25</xref>): L/W: 2.67. Pterostigma: <abbrev xmlns:xlink="http://www.w3.org/1999/xlink" xlink:title="pterostigma length" id="ABBRID0EH1AG" xlink:type="simple">lp</abbrev>/<abbrev xmlns:xlink="http://www.w3.org/1999/xlink" xlink:title="pterostigma width" id="ABBRID0EL1AG" xlink:type="simple">wp</abbrev>: 6.09, areola postica tall, with rounded apex: al/ah: 2.05. Hindwings (Fig. <xref ref-type="fig" rid="F5">26</xref>): l/w: 2.98. Hypandrium of three sclerites (Fig. <xref ref-type="fig" rid="F5">28</xref>). Phallosome (Fig. <xref ref-type="fig" rid="F5">29</xref>) anteriorly U shaped, with distally broad side struts; external parameres membranous, distally rounded, bearing pores; two pairs of endophallic sclerites, and one transverse mesal sclerite as illustrated; mesal sclerite with posterior central projection triangular. Paraprocts (Fig. <xref ref-type="fig" rid="F5">30</xref>) almost elliptic, with a dense setal field; sensory fields with 26 trichobothria on basal rosettes. Epiproct (Fig. <xref ref-type="fig" rid="F5">30</xref>) broad, semi-oval, with rounded apex and three apical macrosetae, mesal field with abundant small setae, two macrosetae, one on each side and central field with three macrosetae as illustrated.</p><fig id="F6" position="float" orientation="portrait"><label>Figures 31–36.</label><caption><p>
                  <italic><tp:taxon-name><tp:taxon-name-part taxon-name-part-type="genus" reg="Euplocania">Euplocania</tp:taxon-name-part> <tp:taxon-name-part taxon-name-part-type="species" reg="laelsa">laelsa</tp:taxon-name-part></tp:taxon-name></italic> sp. n. Female. <bold>31</bold> Forewing <bold>32</bold> Hindwing <bold>33</bold> Front view of head <bold>34</bold> Subgenital plate <bold>35</bold> Ninth sternum and left gonapophyses (ventral view) <bold>36</bold> Epiproct and right paraproct. Scales in millimeters.</p></caption><graphic xmlns:xlink="http://www.w3.org/1999/xlink" xlink:href="zookeys-711-081-g006.jpg" position="float" orientation="portrait" xlink:type="simple" id="oo_163922.jpg"/></fig><p>
              <bold>Measurements.</bold> <abbrev xmlns:xlink="http://www.w3.org/1999/xlink" xlink:title="length of forewings" id="ABBRID0EL3AG" xlink:type="simple">FW</abbrev>: 4800, <abbrev xmlns:xlink="http://www.w3.org/1999/xlink" xlink:title="length of hind wings" id="ABBRID0EP3AG" xlink:type="simple">HW</abbrev>: 3125, F: 1150, T: 2025, t1: 825, t2: 80, t3: 157, ctt1: 23, f1: 880, f2: 750, f3: 690, f4: 620, f5: 440, f6: 420, f7: 360, f8: 310, f9: 280, f10: 230, f11: 260, <abbrev xmlns:xlink="http://www.w3.org/1999/xlink" xlink:title="length of fourth segment of right maxillary palpus" id="ABBRID0ET3AG" xlink:type="simple">Mx4</abbrev>: 280, <abbrev xmlns:xlink="http://www.w3.org/1999/xlink" xlink:title="minimum distance between compound eyes" id="ABBRID0EX3AG" xlink:type="simple">IO</abbrev>: 386, D: 470, d: 340, <abbrev xmlns:xlink="http://www.w3.org/1999/xlink" xlink:title="minimum distance between compound eyes" id="ABBRID0E23AG" xlink:type="simple">IO</abbrev>/d: 1.14. <abbrev xmlns:xlink="http://www.w3.org/1999/xlink" xlink:title="head length (in dorsal view)" id="ABBRID0E63AG" xlink:type="simple">PO</abbrev>: 0.72.</p><p>
              <bold><italic>Female.</italic> Color</bold>. As in the male. Subgenital plate hyaline in the middle, with sides pale brown, as illustrated (Fig. <xref ref-type="fig" rid="F6">34</xref>).</p><p>
              <bold>Morphology</bold>. As in diagnosis, plus the following: Head (Fig. <xref ref-type="fig" rid="F6">33</xref>): vertex with abundant large setae. H/<abbrev xmlns:xlink="http://www.w3.org/1999/xlink" xlink:title="maximum width of head capsule in frontal view" id="ABBRID0EW4AG" xlink:type="simple">MxW</abbrev>: 1.52; H/d: 3.25; <abbrev xmlns:xlink="http://www.w3.org/1999/xlink" xlink:title="minimum distance between compound eyes" id="ABBRID0E14AG" xlink:type="simple">IO</abbrev>/<abbrev xmlns:xlink="http://www.w3.org/1999/xlink" xlink:title="maximum width of head capsule in frontal view" id="ABBRID0E54AG" xlink:type="simple">MxW</abbrev>: 0.61. Outer cusp of lacinial tip broad, with six denticles. <abbrev xmlns:xlink="http://www.w3.org/1999/xlink" xlink:title="length of fourth segment of right maxillary palpus" id="ABBRID0EC5AG" xlink:type="simple">Mx4</abbrev>/Mx2: 1.33. Wings (Figs <xref ref-type="fig" rid="F6">31</xref> and <xref ref-type="fig" rid="F6">32</xref>) as in the male, L/W: 2.56. Pterostigma: <abbrev xmlns:xlink="http://www.w3.org/1999/xlink" xlink:title="pterostigma length" id="ABBRID0EO5AG" xlink:type="simple">lp</abbrev>/<abbrev xmlns:xlink="http://www.w3.org/1999/xlink" xlink:title="pterostigma width" id="ABBRID0ES5AG" xlink:type="simple">wp</abbrev>: 5.08, areola postica: al/ah: 2.09. Hindwings (Fig. <xref ref-type="fig" rid="F6">32</xref>): l/w: 2.98. Subgenital plate (Fig. <xref ref-type="fig" rid="F6">34</xref>) broad, posteriorly rounded, setose. Gonapophyses (Fig. <xref ref-type="fig" rid="F6">35</xref>): v1 elongate, pilose, acuminate; v2+3, pilose, with a row of five macrosetae on v2; distal process sinuous, acuminate, with microsetae on surface. Paraprocts (Fig. <xref ref-type="fig" rid="F6">36</xref>) broadly triangular, distal setal field with abundant setae as illustrated, sensory fields with 26 trichobothria on basal rosettes. Epiproct (Fig. <xref ref-type="fig" rid="F6">36</xref>) triangular, mesal field with three macrosetae, distal field with abundant setae as illustrated.</p><p>
              <bold>Measurements.</bold> <abbrev xmlns:xlink="http://www.w3.org/1999/xlink" xlink:title="length of forewings" id="ABBRID0EO6AG" xlink:type="simple">FW</abbrev>: 5250, <abbrev xmlns:xlink="http://www.w3.org/1999/xlink" xlink:title="length of hind wings" id="ABBRID0ES6AG" xlink:type="simple">HW</abbrev>: 3500, F: 1250, T: 2125, t1: 837, t2: 92, t3: 137, ctt1: 27, f1: 930, f2: 870, f3: 800, f4: 690, <abbrev xmlns:xlink="http://www.w3.org/1999/xlink" xlink:title="length of fourth segment of right maxillary palpus" id="ABBRID0EW6AG" xlink:type="simple">Mx4</abbrev>: 350, <abbrev xmlns:xlink="http://www.w3.org/1999/xlink" xlink:title="minimum distance between compound eyes" id="ABBRID0E16AG" xlink:type="simple">IO</abbrev>: 470, D: 480, d: 360, <abbrev xmlns:xlink="http://www.w3.org/1999/xlink" xlink:title="minimum distance between compound eyes" id="ABBRID0E56AG" xlink:type="simple">IO</abbrev>/d: 0.98, <abbrev xmlns:xlink="http://www.w3.org/1999/xlink" xlink:title="head length (in dorsal view)" id="ABBRID0ECABG" xlink:type="simple">PO</abbrev>: 0.75.</p></tp:treatment-sec></tp:taxon-treatment>
