# Supplementary material for: Five new species of the genus Euplocania Enderlein (Psocodea, ‘Psocoptera’, Psocomorpha, Ptiloneuridae) from Colombia
Source: Zookeys. 2017 Oct 23;(711):81–101. doi: 10.3897/zookeys.711.20683 (PMC5674187; doi:10.3897/zookeys.711.20683)
Supplement: XML Treatment for Euplocania nasa [file zookeys.711.20683-treatment4.xml]

<!DOCTYPE tp:taxon-treatment
  PUBLIC "-//TaxonX//DTD Taxonomic Treatment Publishing DTD v0 20100105//EN" "tax-treatment-NSO.dtd">
<tp:taxon-treatment xmlns:tp="http://www.plazi.org/taxpub"><tp:treatment-meta><kwd-group><label>Taxon classification</label><kwd><named-content xmlns:xlink="http://www.w3.org/1999/xlink" content-type="kingdom">Animalia</named-content></kwd><kwd><named-content xmlns:xlink="http://www.w3.org/1999/xlink" content-type="order">Psocodea</named-content></kwd><kwd><named-content xmlns:xlink="http://www.w3.org/1999/xlink" content-type="family">Ptiloneuridae</named-content></kwd></kwd-group><mixed-citation publication-type="journal"><person-group><name><surname>González-Obando</surname><given-names>Ranulfo</given-names></name><name><surname>Aldrete</surname><given-names>Alfonso N. García</given-names></name><name><surname>Carrejo</surname><given-names>Nancy S.</given-names></name></person-group><article-title>Five new species of the genus <italic><tp:taxon-name><tp:taxon-name-part taxon-name-part-type="genus" reg="Euplocania">Euplocania</tp:taxon-name-part></tp:taxon-name></italic> Enderlein (<tp:taxon-name><tp:taxon-name-part taxon-name-part-type="order">Psocodea</tp:taxon-name-part></tp:taxon-name>, ‘<tp:taxon-name><tp:taxon-name-part taxon-name-part-type="order">Psocoptera</tp:taxon-name-part></tp:taxon-name>’, <tp:taxon-name><tp:taxon-name-part taxon-name-part-type="suborder">Psocomorpha</tp:taxon-name-part></tp:taxon-name>, <tp:taxon-name><tp:taxon-name-part taxon-name-part-type="family">Ptiloneuridae</tp:taxon-name-part></tp:taxon-name>) from Colombia</article-title><source>Zookeys</source><day>23</day><month>10</month><year>2017</year><volume>2017</volume><issue>711</issue><fpage>81</fpage><lpage>101</lpage><pub-id pub-id-type="doi">10.3897/zookeys.711.20683</pub-id></mixed-citation></tp:treatment-meta><tp:nomenclature><tp:taxon-name>
              <tp:taxon-name-part taxon-name-part-type="genus" reg="Euplocania">Euplocania</tp:taxon-name-part>
              <tp:taxon-name-part taxon-name-part-type="species" reg="nasa">nasa</tp:taxon-name-part>
              <object-id xmlns:xlink="http://www.w3.org/1999/xlink" content-type="zoobank" xlink:type="simple">http://zoobank.org/A97EB2A8-BB13-4CAD-A3C1-DB154E15D8CD</object-id>
            </tp:taxon-name><tp:taxon-status xmlns:xlink="http://www.w3.org/1999/xlink" xlink:type="simple">sp. n.</tp:taxon-status><xref ref-type="fig" rid="F7">Figs 37–42 Male</xref><!--PageBreak--></tp:nomenclature><tp:treatment-sec sec-type="type locality" id="SECID0EUBBG"><title>Type locality.</title><p>COLOMBIA. Huila. Acevedo, National Natural Park Los Guácharos, 1882 m., <named-content xmlns:xlink="http://www.w3.org/1999/xlink" content-type="dwc:verbatimCoordinates" xlink:type="simple"><named-content content-type="geo-json" specific-use="{&#34;type&#34;:&#34;Point&#34;,&#34;coordinates&#34;:[-76.104278,1.612750]}" id="NCID0E4BBG" xlink:type="simple">1°36'45.9"N; 76°06'15.4"W</named-content></named-content>.</p></tp:treatment-sec><tp:treatment-sec sec-type="type material" id="SECID0ECCBG"><title>Type material.</title><p>Holotype male. 31.VII.2016. On tree trunk. N. Carrejo, R. González &amp; J. Mendivil. <named-content xmlns:xlink="http://www.w3.org/1999/xlink" content-type="dwc:institutional_code" xlink:type="simple">MUSENUV</named-content>, slide code No. 28783.</p></tp:treatment-sec><tp:treatment-sec sec-type="etymology" id="SECID0EHCBG"><title>Etymology.</title><p>This species is dedicated to the Nasa tribe, that inhabits a wide region of mountains in the departments of Huila and Caquetá. The name is a noun in apposition.</p><!--PageBreak--></tp:treatment-sec><tp:treatment-sec sec-type="diagnosis" id="SECID0ENCBG"><title>Diagnosis.</title><p>Belonging to the new species group <italic><tp:taxon-name><tp:taxon-name-part taxon-name-part-type="genus" reg="Guentherbuchi">Guentherbuchi</tp:taxon-name-part></tp:taxon-name></italic>. Forewings hyaline. Pterostigma elongate, not angulated towards Rs (Fig. <xref ref-type="fig" rid="F7">37</xref>). Hypandrium of three sclerites, central one rounded anteriorly, with two lateral, slender, elongate, acuminate <!--PageBreak-->posterior processes (Fig. <xref ref-type="fig" rid="F7">40</xref>). Related to <italic><tp:taxon-name><tp:taxon-name-part taxon-name-part-type="genus" reg="Euplocania">E.</tp:taxon-name-part> <tp:taxon-name-part taxon-name-part-type="species" reg="guentherbuchi">guentherbuchi</tp:taxon-name-part></tp:taxon-name></italic> González, García Aldrete &amp; Carrejo, differing from it by having the posterior processes of the central sclerite of the hypandrium stouter and much broader proximally. The phallosomes in both species are built on the same plan, but differ in details of the endophallic sclerites (compare Fig. <xref ref-type="fig" rid="F7">42</xref> in this paper with fig. 50 in <xref ref-type="bibr" rid="B4">González-Obando et al. 2015</xref>).</p><fig id="F7" position="float" orientation="portrait"><label>Figures 37–42.</label><caption><p>
                  <italic><tp:taxon-name><tp:taxon-name-part taxon-name-part-type="genus" reg="Euplocania">Euplocania</tp:taxon-name-part> <tp:taxon-name-part taxon-name-part-type="species" reg="nasa">nasa</tp:taxon-name-part></tp:taxon-name></italic> sp. n. Male. <bold>37</bold> Forewing <bold>38</bold> Hindwing <bold>39</bold> Front view of head <bold>40</bold> Hypandrium <bold>41</bold> Epiproct and right paraproct <bold>42</bold> Phallosome. Scales in millimeters.</p></caption><graphic xmlns:xlink="http://www.w3.org/1999/xlink" xlink:href="zookeys-711-081-g007.jpg" position="float" orientation="portrait" xlink:type="simple" id="oo_163923.jpg"/></fig></tp:treatment-sec><tp:treatment-sec sec-type="description" id="SECID0E6EBG"><title>Description.</title><p>
              <bold>Color</bold> (in 80% ethanol). Body brown. Head dark brown with small areas cream (Fig. <xref ref-type="fig" rid="F7">39</xref>). Compound eyes black, ocelli hyaline, with ochre centripetal crescents. Antennae brown, flagellomeres pale brown, with apices cream. Maxillary palps pale brown, <abbrev xmlns:xlink="http://www.w3.org/1999/xlink" xlink:title="length of fourth segment of right maxillary palpus" id="ABBRID0ELFBG" xlink:type="simple">Mx4</abbrev> with distal third dark brown. Tergal lobes of meso- and metathorax brown. Thoracic mesopleura brown, mesepisternum more pigmented. Legs: fore- and hind- coxae creamy, with small proximal and distal brown spots; mid coxae brown, trochanters and femora creamy, tibia, tarsi and apex of femora brown. Wings hyaline, veins brown, vein ends more pigmented as illustrated (Figs <xref ref-type="fig" rid="F7">37</xref> and <xref ref-type="fig" rid="F7">38</xref>). Abdomen creamy, with subcuticular, transverse ochre bands. Clunium, hypandrium, epiproct and paraprocts pale brown, phallosome brown, with endophallic sclerites more pigmented.</p><p>
              <bold>Morphology.</bold> As in diagnosis, plus the following: Head (Fig. <xref ref-type="fig" rid="F7">39</xref>): H/<abbrev xmlns:xlink="http://www.w3.org/1999/xlink" xlink:title="maximum width of head capsule in frontal view" id="ABBRID0E6FBG" xlink:type="simple">MxW</abbrev>: 1.40, H/d: 3.86, compound eyes large: <abbrev xmlns:xlink="http://www.w3.org/1999/xlink" xlink:title="minimum distance between compound eyes" id="ABBRID0EDGBG" xlink:type="simple">IO</abbrev>/<abbrev xmlns:xlink="http://www.w3.org/1999/xlink" xlink:title="maximum width of head capsule in frontal view" id="ABBRID0EHGBG" xlink:type="simple">MxW</abbrev>: 0.78. Vertex slightly concave in the middle. Outer cusp of lacinial tip broad, with seven denticles. <abbrev xmlns:xlink="http://www.w3.org/1999/xlink" xlink:title="length of fourth segment of right maxillary palpus" id="ABBRID0ELGBG" xlink:type="simple">Mx4</abbrev>/Mx2: 1.23. Forewings (Fig. <xref ref-type="fig" rid="F7">37</xref>) with M four-branched; M4 distally forked, L/W: 2.56, pterostigma elongate: <abbrev xmlns:xlink="http://www.w3.org/1999/xlink" xlink:title="pterostigma length" id="ABBRID0ETGBG" xlink:type="simple">lp</abbrev>/<abbrev xmlns:xlink="http://www.w3.org/1999/xlink" xlink:title="pterostigma width" id="ABBRID0EXGBG" xlink:type="simple">wp</abbrev>: 6.0; areola postica tall, slightly slanted posteriorly, apex rounded, al/ah: 1.30. Hindwing (Fig. <xref ref-type="fig" rid="F7">38</xref>): l/w: 2.74. Hypandrium of three sclerites, the central one abundantly setose, convex anteriorly, with a deep concavity posteriorly; side sclerites elongate, broadly triangular (Fig. <xref ref-type="fig" rid="F7">40</xref>). Phallosome anteriorly Y-shaped (Fig. <xref ref-type="fig" rid="F7">42</xref>), external parameres distally rounded, bearing pores; anterior endophallic sclerites curved, distally acuminate, antero-central sclerites small, denticulate. Mesal endophallic sclerites transverse, with meso-posterior projection triangular, postero-mesal sclerite with a rounded protuberance basally, each arm dilated basally, bent outwards, distally acuminate; posterior pair elongate, directed inwards, distally bent outwards, denticulate. Paraprocts (Fig. <xref ref-type="fig" rid="F7">41</xref>) robust, elongate, setose as illustrated, sensory fields with 32 trichobothria on basal rosettes. Epiproct wide, semioval, rounded posteriorly, straight anteriorly, setae as illustrated (Fig. <xref ref-type="fig" rid="F7">41</xref>).</p><p>
              <bold>Measurements.</bold> <abbrev xmlns:xlink="http://www.w3.org/1999/xlink" xlink:title="length of forewings" id="ABBRID0ETHBG" xlink:type="simple">FW</abbrev>: 6900, <abbrev xmlns:xlink="http://www.w3.org/1999/xlink" xlink:title="length of hind wings" id="ABBRID0EXHBG" xlink:type="simple">HW</abbrev>: 4625, F: 1725, T: 3050, t1: 1275, t2: 100, t3: 167, ctt1: 35, f1: 1450, f2: 1570, f3: 1390, <abbrev xmlns:xlink="http://www.w3.org/1999/xlink" xlink:title="length of fourth segment of right maxillary palpus" id="ABBRID0E2HBG" xlink:type="simple">Mx4</abbrev>: 395, <abbrev xmlns:xlink="http://www.w3.org/1999/xlink" xlink:title="minimum distance between compound eyes" id="ABBRID0E6HBG" xlink:type="simple">IO</abbrev>: 690, D: 460, d: 324, <abbrev xmlns:xlink="http://www.w3.org/1999/xlink" xlink:title="minimum distance between compound eyes" id="ABBRID0EDIBG" xlink:type="simple">IO</abbrev>/d: 2.13, <abbrev xmlns:xlink="http://www.w3.org/1999/xlink" xlink:title="head length (in dorsal view)" id="ABBRID0EHIBG" xlink:type="simple">PO</abbrev>: 0.70.</p></tp:treatment-sec><ref-list><ref id="B4"><mixed-citation xmlns:xlink="http://www.w3.org/1999/xlink" xlink:type="simple">
          <person-group><name name-style="western"><surname>González-Obando</surname><given-names>R</given-names></name><name name-style="western"><surname>García</surname><given-names>Aldrete AN</given-names></name><name name-style="western"><surname>Carrejo-Gironza</surname><given-names>NS</given-names></name></person-group> (<year>2015</year>) <article-title>New species of <italic><tp:taxon-name><tp:taxon-name-part taxon-name-part-type="genus">Euplocania</tp:taxon-name-part></tp:taxon-name></italic> Enderlein (<tp:taxon-name><tp:taxon-name-part taxon-name-part-type="order">Psocodea</tp:taxon-name-part></tp:taxon-name>: ‘<tp:taxon-name><tp:taxon-name-part taxon-name-part-type="order">Psocoptera</tp:taxon-name-part></tp:taxon-name>’: <tp:taxon-name><tp:taxon-name-part taxon-name-part-type="suborder">Psocomorpha</tp:taxon-name-part></tp:taxon-name>: <tp:taxon-name><tp:taxon-name-part taxon-name-part-type="family">Ptiloneuridae</tp:taxon-name-part></tp:taxon-name>) from Colombia.</article-title> <source>Zootaxa</source> <volume>4033</volume>(<issue>4</issue>): <fpage>507</fpage>–<lpage>528</lpage>. <ext-link xlink:type="simple" ext-link-type="doi" xlink:href="10.11646/zootaxa.4033.4.3">http://dx.doi.org/10.11646/zootaxa.4033.4.3</ext-link></mixed-citation></ref></ref-list></tp:taxon-treatment>
