# Supplementary material for: Five new species of the genus Euplocania Enderlein (Psocodea, ‘Psocoptera’, Psocomorpha, Ptiloneuridae) from Colombia
Source: Zookeys. 2017 Oct 23;(711):81–101. doi: 10.3897/zookeys.711.20683 (PMC5674187; doi:10.3897/zookeys.711.20683)
Supplement: XML Treatment for Euplocania yalcona [file zookeys.711.20683-treatment5.xml]

<!DOCTYPE tp:taxon-treatment
  PUBLIC "-//TaxonX//DTD Taxonomic Treatment Publishing DTD v0 20100105//EN" "tax-treatment-NSO.dtd">
<tp:taxon-treatment xmlns:tp="http://www.plazi.org/taxpub"><tp:treatment-meta><kwd-group><label>Taxon classification</label><kwd><named-content xmlns:xlink="http://www.w3.org/1999/xlink" content-type="kingdom">Animalia</named-content></kwd><kwd><named-content xmlns:xlink="http://www.w3.org/1999/xlink" content-type="order">Psocodea</named-content></kwd><kwd><named-content xmlns:xlink="http://www.w3.org/1999/xlink" content-type="family">Ptiloneuridae</named-content></kwd></kwd-group><mixed-citation publication-type="journal"><person-group><name><surname>González-Obando</surname><given-names>Ranulfo</given-names></name><name><surname>Aldrete</surname><given-names>Alfonso N. García</given-names></name><name><surname>Carrejo</surname><given-names>Nancy S.</given-names></name></person-group><article-title>Five new species of the genus <italic><tp:taxon-name><tp:taxon-name-part taxon-name-part-type="genus" reg="Euplocania">Euplocania</tp:taxon-name-part></tp:taxon-name></italic> Enderlein (<tp:taxon-name><tp:taxon-name-part taxon-name-part-type="order">Psocodea</tp:taxon-name-part></tp:taxon-name>, ‘<tp:taxon-name><tp:taxon-name-part taxon-name-part-type="order">Psocoptera</tp:taxon-name-part></tp:taxon-name>’, <tp:taxon-name><tp:taxon-name-part taxon-name-part-type="suborder">Psocomorpha</tp:taxon-name-part></tp:taxon-name>, <tp:taxon-name><tp:taxon-name-part taxon-name-part-type="family">Ptiloneuridae</tp:taxon-name-part></tp:taxon-name>) from Colombia</article-title><source>Zookeys</source><day>23</day><month>10</month><year>2017</year><volume>2017</volume><issue>711</issue><fpage>81</fpage><lpage>101</lpage><pub-id pub-id-type="doi">10.3897/zookeys.711.20683</pub-id></mixed-citation></tp:treatment-meta><tp:nomenclature><tp:taxon-name>
              <tp:taxon-name-part taxon-name-part-type="genus" reg="Euplocania">Euplocania</tp:taxon-name-part>
              <tp:taxon-name-part taxon-name-part-type="species" reg="yalcona">yalcona</tp:taxon-name-part>
              <object-id xmlns:xlink="http://www.w3.org/1999/xlink" content-type="zoobank" xlink:type="simple">http://zoobank.org/5B714FD9-44D7-43FE-8374-D699447F4664</object-id>
            </tp:taxon-name><tp:taxon-status xmlns:xlink="http://www.w3.org/1999/xlink" xlink:type="simple">sp. n.</tp:taxon-status><xref ref-type="fig" rid="F8">Figs 43–48 Male</xref></tp:nomenclature><tp:treatment-sec sec-type="type locality" id="SECID0EYJBG"><title>Type locality.</title><p>COLOMBIA. Huila. Palestina, El Encanto Nature Reserve, 1462 m., <named-content xmlns:xlink="http://www.w3.org/1999/xlink" content-type="dwc:verbatimCoordinates" xlink:type="simple"><named-content content-type="geo-json" specific-use="{&#34;type&#34;:&#34;Point&#34;,&#34;coordinates&#34;:[-76.117139,1.719528]}" id="NCID0EBKBG" xlink:type="simple">1°43'10.3"N; 76°07'1.7"W</named-content></named-content>.</p><!--PageBreak--></tp:treatment-sec><tp:treatment-sec sec-type="type material" id="SECID0EHKBG"><title>Type material.</title><p>Holotype male. 29.VII.2016. On rock surfaces. J. Mendivil &amp; R. González. <named-content xmlns:xlink="http://www.w3.org/1999/xlink" content-type="dwc:institutional_code" xlink:type="simple">MUSENUV</named-content> slide code No. 28784.</p></tp:treatment-sec><tp:treatment-sec sec-type="etymology" id="SECID0EMKBG"><title>Etymology.</title><p>The specific epithet (feminine form of the adjective <italic>yalconus, -a, -um</italic>) refers to the Yalcon indigenous people, who inhabited the Upper Magdalena Valley, in the Department of Huila, Colombia.</p><!--PageBreak--></tp:treatment-sec><tp:treatment-sec sec-type="diagnosis" id="SECID0EVKBG"><title>Diagnosis.</title><p>Belonging to the new species group <italic><tp:taxon-name><tp:taxon-name-part taxon-name-part-type="genus" reg="Yalcona">Yalcona</tp:taxon-name-part></tp:taxon-name></italic>. Forewings with a slender, pigmented marginal band, from R<sub>4+5</sub> to areola postica (Fig. <xref ref-type="fig" rid="F8">43</xref>). Pterostigma elongate, not angulated towards Rs. Hypandrium of three sclerites, central one anteriorly straight, with two lateral, long, slender acuminate posterior processes, and two median, shorter, acuminate posterior processes (Fig. <xref ref-type="fig" rid="F8">46</xref>). Phallosome built on the same plan as in species group <italic><tp:taxon-name><tp:taxon-name-part taxon-name-part-type="genus" reg="Guentherbuchi">Guentherbuchi</tp:taxon-name-part></tp:taxon-name></italic>, but differing in details of the endophallic sclerites.</p><fig id="F8" position="float" orientation="portrait"><label>Figures 43–48.</label><caption><p>
                  <italic><tp:taxon-name><tp:taxon-name-part taxon-name-part-type="genus" reg="Euplocania">Euplocania</tp:taxon-name-part> <tp:taxon-name-part taxon-name-part-type="species" reg="yalcona">yalcona</tp:taxon-name-part></tp:taxon-name></italic> sp. n. Male. <bold>43</bold> Forewing <bold>44</bold> Hindwing <bold>45</bold> Front view of head <bold>46</bold> Hypandrium <bold>47</bold> Phallosome <bold>48</bold> Epiproct and right paraproct. Scales in millimeters.</p></caption><graphic xmlns:xlink="http://www.w3.org/1999/xlink" xlink:href="zookeys-711-081-g008.jpg" position="float" orientation="portrait" xlink:type="simple" id="oo_163924.jpg"/></fig></tp:treatment-sec><tp:treatment-sec sec-type="description" id="SECID0EXMBG"><title>Description.</title><p>
              <bold><italic>Male.</italic> Color</bold> (in 80% ethanol). Body pale brown, with creamy areas, as indicated below. Head creamy, with dark brown areas as illustrated (Fig. <xref ref-type="fig" rid="F8">45</xref>). Compound eyes black, ocelli hyaline, with ochre centripetal crescents. Antennae pale brown, flagellomeres with apices cream. Maxillary palps pale brown, <abbrev xmlns:xlink="http://www.w3.org/1999/xlink" xlink:title="length of fourth segment of right maxillary palpus" id="ABBRID0EGNBG" xlink:type="simple">Mx4</abbrev> dark brown apically. Tergal lobes of meso- and metathorax dark brown. Thoracic mesopleura brown, more pigmented than pro- and metapleura. Legs: fore- and hind- coxae creamy, with small proximal and distal brown spots; mid coxae brown, trochanters and femora pale brown, tibia and tarsi brown. Wings almost hyaline, forewings as diagnosed above (Figs <xref ref-type="fig" rid="F8">43</xref> and <xref ref-type="fig" rid="F8">44</xref>). Abdomen creamy, with subcuticular transverse ochre bands. Clunium and hypandrium brown. Epiproct and paraprocts pale brown, phallosome pale brown, with endophallic sclerites more pigmented.</p><p>
              <bold>Morphology.</bold> As in diagnosis, plus the following: Head (Fig. <xref ref-type="fig" rid="F8">45</xref>): H/<abbrev xmlns:xlink="http://www.w3.org/1999/xlink" xlink:title="maximum width of head capsule in frontal view" id="ABBRID0E1NBG" xlink:type="simple">MxW</abbrev>: 1.44, H/d: 3.70, compound eyes large: <abbrev xmlns:xlink="http://www.w3.org/1999/xlink" xlink:title="minimum distance between compound eyes" id="ABBRID0E5NBG" xlink:type="simple">IO</abbrev>/<abbrev xmlns:xlink="http://www.w3.org/1999/xlink" xlink:title="maximum width of head capsule in frontal view" id="ABBRID0ECOBG" xlink:type="simple">MxW</abbrev>: 0.73. Vertex slightly concave in the middle. Outer cusp of lacinial tip broad, with five denticles. <abbrev xmlns:xlink="http://www.w3.org/1999/xlink" xlink:title="length of fourth segment of right maxillary palpus" id="ABBRID0EGOBG" xlink:type="simple">Mx4</abbrev>/Mx2: 1.09. Forewings (Fig. <xref ref-type="fig" rid="F8">43</xref>) with M four-branched; M4 simple, paratypes often with M of 5 branches, L/W: 2.58, pterostigma elongate: <abbrev xmlns:xlink="http://www.w3.org/1999/xlink" xlink:title="pterostigma length" id="ABBRID0EOOBG" xlink:type="simple">lp</abbrev>/<abbrev xmlns:xlink="http://www.w3.org/1999/xlink" xlink:title="pterostigma width" id="ABBRID0ESOBG" xlink:type="simple">wp</abbrev>: 5.63; areola postica tall, slightly slanted posteriorly, apex rounded, al/ah: 1.66. Hindwings (Fig. <xref ref-type="fig" rid="F8">44</xref>): l/w: 2.70. Hypandrium (Fig. <xref ref-type="fig" rid="F8">46</xref>). Phallosome anteriorly Y-shaped (Fig. <xref ref-type="fig" rid="F8">47</xref>), external parameres membranous, distally rounded, bearing pores; anterior endophallic sclerites curved, distally acuminate, central sclerite short, denticulate. Mesal endophallic sclerites transverse, postero-mesal sclerite curved outwards, distally acuminate, each arm with a rounded protuberance proximally; posterior pair slender, denticulated, and bent outwards. Paraprocts (Fig. <xref ref-type="fig" rid="F8">48</xref>) robust, elongate, setose as illustrated, sensory fields with 32 trichobothria on basal rosettes. Epiproct wide, semioval, posteriorly rounded, convex anteriorly, with macrosetae on each basal angle, posterior border with setae as illustrated (Fig. <xref ref-type="fig" rid="F8">48</xref>).</p><p>
              <bold>Measurements.</bold> <abbrev xmlns:xlink="http://www.w3.org/1999/xlink" xlink:title="length of forewings" id="ABBRID0EOPBG" xlink:type="simple">FW</abbrev>: 6325, <abbrev xmlns:xlink="http://www.w3.org/1999/xlink" xlink:title="length of hind wings" id="ABBRID0ESPBG" xlink:type="simple">HW</abbrev>: 4125, F: 1600, T: 2675, t1: 1162, t2: 105, t3: 175, ctt1: 34, f1: 1320, f2: 1450, f3: 1240, f4: 1130, f5: 690, f6: 630, f7: 490, f8: 390, <abbrev xmlns:xlink="http://www.w3.org/1999/xlink" xlink:title="length of fourth segment of right maxillary palpus" id="ABBRID0EWPBG" xlink:type="simple">Mx4</abbrev>: 350, <abbrev xmlns:xlink="http://www.w3.org/1999/xlink" xlink:title="minimum distance between compound eyes" id="ABBRID0E1PBG" xlink:type="simple">IO</abbrev>: 620, D: 450, d: 330, <abbrev xmlns:xlink="http://www.w3.org/1999/xlink" xlink:title="minimum distance between compound eyes" id="ABBRID0E5PBG" xlink:type="simple">IO</abbrev>/d: 1.88, <abbrev xmlns:xlink="http://www.w3.org/1999/xlink" xlink:title="head length (in dorsal view)" id="ABBRID0ECQBG" xlink:type="simple">PO</abbrev>: 0.73.</p></tp:treatment-sec></tp:taxon-treatment>
